# Supplementary material for: Smartphone App-Based Remote Monitoring Challenges in Patients with Cardiac Resynchronization Therapy Defibrillators—A Multicenter Study
Source: J Clin Med. 2024 Oct 23;13(21):6323. doi: 10.3390/jcm13216323 (PMC11545944; doi:10.3390/jcm13216323)
Supplement: Supplementary file 1 [file jcm-13-06323-s001.zip]

Archive with 1 entries (1 files):
- jcm-3258678-supplementary.pdf
